# Supplementary material for: Leveraging real-world data to predict cancer cachexia stage, quality of life, and survival in a racially and ethnically diverse multi-institutional cohort of treatment-naïve patients with pancreatic ductal adenocarcinoma
Source: Front Oncol. 2024 Jul 23;14:1362244. doi: 10.3389/fonc.2024.1362244 (PMC11300308; doi:10.3389/fonc.2024.1362244)
Supplement: Supplementary file 7 [file Table_1.xlsx]

## Sheet: Supp Table 1
Supplementary Table 1. Prevalence of laboratory values and their association with cancer cachexia status at baseline, by race/ethnicity.
Lab Value	Non-Cachectic AA		Cachectic AA		Non-Cachectic H/L		Cachectic H/L		Non-Cachectic NHW		Cachectic NHW		P-value
CA19.9	N	%	N	%	N	%	N	%	N	%	N	%
Abnormal (>37 U/ml)	5	14.2857	12	34.2857	7	14.8936	23	48.9362	55	24.2291	90	39.6476	0.008459
Normal	6	17.1429	7	20	4	8.51064	2	4.25532	11	4.84581	21	9.2511
NA	2	5.71429	3	8.57143	6	12.766	5	10.6383	20	8.81057	30	13.2159
Glasgow Prognostic Score (GPS)
>=2	0	0	3	8.57143	0	0	4	8.51064	3	1.32159	5	2.20264	0.3057
0-1	11	31.4286	16	45.7143	13	27.6596	23	48.9362	50	22.0264	66	29.0749
NA	2	5.71429	3	8.57143	4	8.51064	3	6.38298	33	14.5374	70	30.837
Neutrophil to lymphocyte ratio (NLR)
High (>=5)	2	5.71429	2	5.71429	2	4.25532	13	27.6596	11	4.84581	31	13.6564	0.05149
Normal	9	25.7143	18	51.4286	11	23.4043	15	31.9149	39	17.1806	68	29.9559
NA	2	5.71429	2	5.71429	4	8.51064	2	4.25532	36	15.859	42	18.5022
Platelet counts
High (>300 x 10^3/uL)	5	14.2857	4	11.4286	3	6.38298	9	19.1489	19	8.37004	35	15.4185	0.73
Normal	8	22.8571	18	51.4286	14	29.7872	21	44.6809	62	27.3128	104	45.815
NA	0	0	0	0	0	0	0	0	5	2.20264	2	0.881057
Bilirubin
Abnormal (> 1.1 mg/dL)	9	25.7143	17	48.5714	11	23.4043	15	31.9149	64	28.1938	72	31.7181	0.0008352
Normal	4	11.4286	5	14.2857	4	8.51064	14	29.7872	15	6.60793	63	27.7533
NA	0	0	0	0	2	4.25532	1	2.12766	7	3.0837	6	2.64317
Albumin
Abnormal (<2.5 mg/dL)	0	0	2	5.71429	3	6.38298	4	8.51064	6	2.64317	12	5.28634	0.5083
Normal	13	37.1429	20	57.1429	12	25.5319	26	55.3191	73	32.1586	123	54.185
NA	0	0	0	0	2	4.25532	0	0	7	3.0837	6	2.64317
C-reactive Protein (CRP)
High (>10 mg/L)	4	11.4286	7	20	1	2.12766	9	19.1489	14	6.1674	26	11.4537	0.3673
Normal	7	20	12	34.2857	12	25.5319	18	38.2979	43	18.9427	49	21.5859
NA	2	5.71429	3	8.57143	4	8.51064	3	6.38298	29	12.7753	66	29.0749
White blood cell (WBC) count
Abnormal (> 11,000 mL)	0	0	1	2.85714	3	6.38298	5	10.6383	6	2.64317	25	11.0132	0.1004
Normal	13	37.1429	21	60	14	29.7872	25	53.1915	74	32.5991	112	49.3392
NA	0	0	0	0	0	0	0	0	6	2.64317	4	1.76211
Hemoglobin (males)
Abnormal (<12)	1	2.85714	4	11.4286	0	0	8	17.0213	8	3.52423	27	11.8943	0.1249
Normal	3	8.57143	5	14.2857	3	6.38298	5	10.6383	27	11.8943	57	25.1101
NA	9	25.7143	13	37.1429	14	29.7872	17	36.1702	51	22.467	57	25.1101
Hemoglobin (females)
Abnormal (<11)	3	8.57143	3	8.57143	3	6.38298	2	4.25532	6	2.64317	13	5.72687	0.5383
Normal	6	17.1429	10	28.5714	11	23.4043	15	31.9149	41	18.0617	40	17.6211
NA	4	11.4286	9	25.7143	3	6.38298	13	27.6596	39	17.1806	88	38.7665
Cut off thresholds for each lab value are the same as in Table 3.
Abbreviations: AA=African American; NHW=Non-Hispanic White; H/L=Hispanic/Latinx
