# Supplementary material for: Leveraging real-world data to predict cancer cachexia stage, quality of life, and survival in a racially and ethnically diverse multi-institutional cohort of treatment-naïve patients with pancreatic ductal adenocarcinoma
Source: Front Oncol. 2024 Jul 23;14:1362244. doi: 10.3389/fonc.2024.1362244 (PMC11300308; doi:10.3389/fonc.2024.1362244)
Supplement: Supplementary file 12 [file Table_6.csv]

Supplementary Table 6. Changes in Symptoms of FPC PDAC cases over time according to the PAN26
Variable	n_Deterioration	%	n_Improvements	%	n_noChange	%
Pain (abdominal)	17	29.82	13	22.81	27	47.37
Abdominal (bloating)	19	33.33	11	19.3	27	47.37
Pain (back)	24	42.11	7	12.28	26	45.61
Pain (night)	27	47.37	7	12.28	23	40.35
Pain (lying down)	18	31.58	13	22.81	26	45.61
Digestive (type of food restricted)	14	24.56	13	22.81	30	52.63
Digestive (amount of food restricted)	17	29.82	18	31.58	22	38.6
Food (taste)	6	10.53	36	63.16	15	26.32
Indigestion	13	22.81	14	24.56	30	52.63
Gas	11	19.3	24	42.11	22	38.6
Low weight	8	14.04	12	21.05	37	64.91
Weak limb	9	15.79	25	43.86	23	40.35
Dry mouth	8	14.04	24	42.11	25	43.86
Hepatic (itch)	10	17.54	12	21.05	35	61.4
Hepatic (jaundice)	14	24.56	2	3.51	41	71.93
Bowel (frequency)	8	14.04	24	42.11	25	43.86
Bowel (urge)	10	17.54	23	40.35	24	42.11
Body (look)	2	3.51	29	50.88	26	45.61
Body (satisfaction)	12	21.05	20	35.09	25	43.86
Treatment (AE)	1	1.75	32	56.14	24	42.11
Future health	12	21.05	20	35.09	25	43.86
Activity limitations	1	1.75	32	56.14	24	42.11
Health (support)	12	21.05	20	35.09	25	43.86
Health (information)	1	1.75	32	56.14	24	42.11
Sex (interest)	6	10.53	21	36.84	30	52.63
Sex (joy)	23	40.35	11	19.3	23	40.35
Grip (hand)	16	28.07	11	19.3	30	52.63
Grip (fingers)	16	28.07	10	17.54	31	54.39
